# Supplementary material for: Hematological and biochemical alterations in preeclampsia: Readings from cord blood analysis
Source: PLoS One. 2025 May 30;20(5):e0324460. doi: 10.1371/journal.pone.0324460 (PMC12124850; doi:10.1371/journal.pone.0324460)
Supplement: S1 Dataset — The dataset used for analysis in this study is available at Zenodo: https://doi.org/10.5281/zenodo.15294686. (XLSX) [file pone.0324460.s001.xlsx]

## Sheet: Sheet1
										ABG'S TEST
PET	Patient ID	Ph	PCO2	PO2	Hct %	Na+	K+	Ca+2	Cl-	tHb	SO2 %	O2Hb %	COHb %	MetHb %	HHb %	Bili	cHCO3-	cHCO3-st	ctO2 %	BE ecf	BE
1	P1	7.076	66.9	14.4	56.1	131.2	10.24	1.581	105.6	17.8	below 30	below30	1.2	1	above 70	below 3.0	19.2	0	_	-10.86	-12.26
2	P2	7.309	35.6	14.7	qc locked	qc locked	5.97	1.327	108.8	19	30.5	below30	2	1.2	67.2	below 3.0	17.5	18.2	_	-8.8	-7.71
3	P3	7.213	47	28.2	51.4	131.8	5.72	1.296	106.3	15.7	43.3	42.3	1.4	1	55.3	below 3.0	18.5	17	9.32	-9.33	-9.31
4	P4	7.463	29.2	29.9	50.8	127.5	5.6	1.231	106.1	16.6	65.4	63.7	1.4	1.2	33.7	below 3.0	20.4	22.8	14.8	-3.38	-1.86
5	P5	7.303	41.9	23.2	45.9	130.5	4.98	1.287	106.5	15.6	34.6	33.9	1.2	1	64	below 3.0	20.3	19.6	7.42	-6.07	-5.79
6	P6	7.352	36.8	27.3	51.1	129.3	4.97	1.206	109.2	17.4	62	60.2	1.9	1	36.9	below 3.0	19.9	20.4	14.63	-5.65	-4.87
7	P7	7.255	44.8	22.9	50.4	125	3.88	0.284	98.1	15.1	50	48.6	1.3	1.5	48.6	below 3.0	19.4	18.2	10.31	-7.75	-7.61
8	P8	7.417	32.2	34.5	42	130.3	3.93	1.226	106.8	14	76.1	73.9	1.8	1.1	23.2	below 3.0	20.3	21.7	14.47	-4.24	-3.25
9	P9	7.309	32.5	34.2	35	146.8	3.04	0.213	114.7	12.4	69.4	67.3	1.8	1.2	29.7	below 3.0	16	17.1	11.71	-10.28	-9.19
10	P10	7.301	41.4	17	50.1	135.5	4.64	1.401	109.3	16.7	below 30	below30	1.2	1.1	above 70	below 3.0	19.9	19.4	_	-6.48	-6.13
11	P11	7.237	54.1	below 10	51.8	134.7	4.56	1.238	103.9	16.8	below 30	below30	1.1	1	above 70	below 3.0	22.5	19.5	_	-4.94	-5.72
12	P12	7.108	67.6	29	52.9	134.6	6.91	1.447	103.4	16.3	39.5	38.5	1.5	1	58.9	below 3.0	20.9	16.2	8.84	-8.66	-10.03
13	P13	7.369	36.8	22.3	49.5	126.9	11.35	0.907	103.6	16.1	32.2	31.3	1.7	1	66	below 3.0	20.7	21.1	7.07	-4.58	-3.9
14	P14	7.349	40.4	21	47.5	134.1	3.92	0.922	107.1	16	46.9	45.8	1.2	1.1	51.9	below 3.0	21.7	21.3	10.27	-3.89	-3.59
15	P15	7.223	52	25.2	56.8	136.7	5.5	1.555	105.1	18.6	47.4	46.4	1	1	51.5	below 3.0	21	18.3	12.08	-6.69	-7.31
16	P16	7.29	48.7	16.4	48.3	132.8	5.68	1.124	104.5	15.4	38.1	37.3	1.3	1	60.5	below 3.0	22.9	20.9	8.04	-3.67	-4.04
17	P17	7.339	43.1	38.3	48.1	126.4	7.07	1.051	102.4	16.3	74.9	72.9	1.7	1	24.5	below 3.0	22.7	21.7	16.68	-3.12	-3.11
18	P18	7.264	29.3	42.6	28.6	Signal error	above 15	0.325	above 150	13.5	77.5	74.2	3.1	1.3	21.5	below 3.0	13	14.6	14.1	-14.04	-12.58
19	P19	7.248	62.7	15.7	46.4	131.9	6.61	1.305	103.9	15.1	below 30	below30	1.2	1.2	above 70	below 3.0	26.8	22.2	_	-0.49	-1.95
20	P20	7.367	34.8	17.1	40.5	141.5	3.92	0.589	113.9	13.8	error	error	3.1	error	error	below 3.0	19.5	20.4	_	_	_
21	P21	7.265	53.5	19.8	50.5	136.3	5.34	0.988	104.1	15.9	34.7	33.9	1.2	1	63.9	below 3.0	23.8	20.8	7.57	-3.22	-4
22	P22	7.179	62.6	below 10	47.8	133.8	5.28	1.325	103.9	12.5	below 30	below30	2.3	0.2	above 70	below 3.0	22.8	18.9	_	-5.61	-6.33
23	P23	7.379	39	20	44.7	133.3	4.85	1.436	106.9	15.3	53.3	51.9	1.4	1.2	45.5	below 3.0	22.5	22.4	11.13	-2.68	-2.33
24	P24	7.314	50.9	18.2	47.9	137.1	5.19	1.368	106	16.4	below 30	below30	1.6	1.1	above 70	below 3.0	25.3	22.6	_	-0.91	-1.69
NORMAL
1	C1	7.12	58	22	59	134	6.3	1.55	104	19	below 30	below30	1.2	1	68	below 3.0	18	15	_	-10.47	-11.47
2	C2	7.332	36.4	33	57.6	131.6	4.9	1.28	106.5	19	69.3	67.5	1.7	0.9	29.9	below 3.0	18.8	19.4	17.98	-7.09	-6.14
3	C3	7.176	54.2	16.6	52.4	136.1	6.06	1.455	108.3	15.8	below 30	below30	1.1	1.1	above 70	below 3.0	19.6	16.9	_	-8.86	-9.36
4	C4	7.31	36.4	27.9	47.3	129.6	6.71	1.338	106.5	15.6	74.4	71	3.5	1.1	24.4	below 3.0	17.9	18.4	15.43	-8.33	-7.48
5	C5	7.358	40.8	13.6	44.8	134.2	4.26	1.347	107.5	15.1	44.5	43.5	1.2	1	54.3	below 3.0	22.5	22	9.18	-3	-2.79
6	C6	7.302	45.1	14.5	45	134.2	4.61	1.308	108.2	14.9	36.5	35.6	1.4	1.1	61.8	below 3.0	21.8	20.5	7.4	-4.62	-4.65
7	C7	7.374	35.6	19.9	56.7	132.6	5.35	1.486	107.2	18.9	56.4	55	1.3	1.1	42.6	below 3.0	20.3	21.1	14.51	-4.96	-4.01
8	C8	7.345	40.5	23.5	qc locked	qc locked	5.5	1.405	105.9	14.8	55.5	53.8	1.8	1.2	43.2	below 3.0	21.6	21.2	11.18	-4.05	-3.76
9	C9	7.342	43.7	21.9	qc locked	qc locked	4.23	1.29	106.2	14.7	49.2	48.1	1.1	1.1	49.6	below 3.0	23.2	22.1	9.9	-2.58	-2.62
10	C10	7.323	42.2	23.4	qc locked	qc locked	4.97	1.374	106.5	16.2	48.4	47.2	1.4	1.1	50.3	below 3.0	21.4	20.6	10.69	-4.64	-4.46
11	C11	7.325	35.4	26.8	51.2	127.9	4.89	1.29	107.5	16.6	62.2	60.7	1.3	1	37	below 3.0	18	18.8	14.09	-7.97	-6.99
12	C12	7.415	35.8	35.6	42.3	129.7	4.48	1.364	106.3	14.9	84.9	82.8	1.6	0.9	14.7	below 3.0	22.4	23.1	17.3	-2.11	-1.52
13	C13	7.282	42.5	21.8	63.4	133.9	5.65	1.405	106	19.4	43.5	42.5	1.3	1	55.2	below 3.0	19.6	18.8	11.56	-7.08	-6.81
14	C14	7.332	44.8	20.8	44.9	127.8	6.62	1.206	107.8	15.4	44.1	43	1.4	1	54.5	below 3.0	23.2	21.9	9.28	-2.69	-2.83
15	C15	7.188	53	21	53.7	132.1	6.05	1.415	104.9	17.7	below 30	below30	1.3	1.1	above 70	below 3.0	19.7	17	_	-8.55	-9.11
16	C16	7.311	40.8	30.5	48.5	133.8	4.4	1.268	108.3	16.3	58.1	56.8	1.4	0.9	40.9	below 3.0	20.1	19.7	12.92	-6.1	-5.72
17	C17	7.255	55.8	21.7	52.7	132.4	5.57	1.435	104	16.3	below 30	below30	1.2	1.2	69.1	below 3.0	24.2	20.8	_	-2.98	-3.96
18	C18	7.301	46.8	26.1	46.3	131.7	3.8	1.358	108.6	14.5	45.8	44.6	1.2	1.2	52.9	below 3.0	22.6	20.9	9.05	-3.84	-4.02
19	C19	7.212	53.6	21.5	52.2	135.4	6.82	1.425	105.4	17	below 30	below30	1.2	1.1	above 70	below 3.0	21.1	18.2	_	-6.79	-7.43
20	C20	7.362	36.8	31.7	47.1	133.9	4.46	1.423	107.7	15.6	66.3	64.6	1.4	1.2	32.8	below 3.0	20.4	20.8	14.09	-4.97	-4.29
21	C21	7.304	44.4	27.7	51.1	136.7	4.28	1.279	107.2	16.8	47.2	45.2	3.1	1.1	50.6	below 3.0	21.6	20.3	10.33	-4.77	-4.79
22	C22	7.329	46	23.1	55.2	133.5	4.59	1.308	105.1	17.4	34.7	33.7	1.7	1.1	63.4	below 3.0	23.6	22	8.25	-2.31	-2.63
23	C23	7.259	42.1	27.5	49.4	134	4.81	1.599	106.1	16.3	46.3	44.5	2.8	1.1	51.6	below 3.0	18.5	17.8	10.17	-8.62	-8.26
24	C24	7.324	44.1	12.3	56	131.3	5.7	131.6	106.5	18.8	below 30	below30	13.2	1	68.5	below 3.0	22.4	21.2	_	-3.62	-3.7
25	C25	7.339	37.7	34.5	60.8	128.7	6.98	1.467	102.4	19.4	78.6	74.8	3.7	1.2	20.3	below 3.0	19.8	20.1	20.28	-5.95	-5.19
26	C26	7.395	27	29.5	50.2	131.9	3.87	1.448	106.3	16.8	70.7	68.5	2.1	1.1	28.4	below 3.0	16.2	18.9	16.05	-8.69	-6.71
27	C27	7.291	41.3	14.8	50.2	129.5	10.37	1.51	107.8	16.3	below 30	below30	1.4	1	above 70	below 3.0	19.4	18.9	_	-7.11	-6.73
28	C28	7.342	41.3	23	50.2	130.3	4.74	1.39	104.1	16.1	50.4	49.1	1.4	1.1	48.4	below 3.0	21.9	21.3	11.02	-3.87	-3.65
29	C29	7.276	46.4	20.4	57.1	131	5.74	1.36	106	18.8	42.4	38.9	7.2	1.2	52.8	below 3.0	21.1	19.5	10.22	-5.68	-5.86
30	C30	7.201	50.4	23	54.9	130.1	5.35	1.447	102.8	17.8	58.3	56.8	1.5	1	40.7	below 3.0	19.3	17.1	14.14	-8.72	-9.08
		CBC TEST
PET		HB	PCV	RBC	MCV	MCH	MCHC	RDW	PLT	WBC	N	L	M	E	B
1	P1	15.8	48.7	4.37	111.4	36.2	32.4	16	233	9.3	47	41	10	1	1
2	P2	16.9	52.5	4.45	118	38	32.2	17.7	64	10.7	48	42	8	1	1
3	P3	14.7	44.7	3.81	117.3	38.6	32.9	17.3	24	11.47	18	73	8	1	0
4	P4	16.2	49	4.52	108.4	35.8	33.1	15.8	108	7.1	42	44	12	2	0
5	P5	14.6	44.3	3.92	113	37.2	33	15.6	287	10.9	34	50	15	1	0
6	P6	16.4	49.7	4.7	105.7	34.9	33	18.2	283	4.8	27	55	12	3	3
7	P7	16.6	51.4	4.76	108	34.9	32.3	17.5	246	11.2	31	56	8	5	0
8	P8	13.2	39.8	4.04	98.5	32.7	33.2	18.6	256	5.3	41	47	12	0	0
9	P9	11.5	36.4	3.2	113.8	35.9	31.6	19	239	10.5	40	53	5	2	0
10	P10	16	49.4	4.59	107.6	34.9	32.4	15.6	327	12.14	36	46	11	7	0
11	P11	15.8	46.8	4.13	113.3	38.3	33.8	17.3	254	10.5	29	60	8	1	2
12	P12	14.4	45.9	4.12	111.4	35	31.4	20.8	316	24.61	46	43	8	2	1
13	P13	16.4	50	4.11	121.7	39.9	32.8	18	252	8.7	43	46	8	2	1
14	P14	15.5	48.1	4.18	115.1	37.1	32.2	16.7	293	8.5	41	42	11	5	1
15	P15	17	52.9	4.66	113.5	36.5	32.1	17.6	203	22.95	45	41	9	3	2
16	P16	15.6	49.6	5.02	98.8	31.1	31.5	17.9	345	9.4	29	60	6	3	2
17	P17	12.9	37.2	3.56	104.5	36.2	34.7	18.6	37	4.05	28	67	4	0	1
18	P18	14	42.9	3.94	108.9	35.5	32.6	25.3	22	2.24	23	70	4	1	2
19	P19	14.7	47.4	4.08	116.2	36	31	19.3	280	5.9	37	49	10	3	1
20	P20	13.9	45.2	3.98	113.6	34.9	30.8	17.7	60	4.8	13	76	4	3	4
21	P21	15.8	49.1	4.45	110.3	35.5	32.2	16.8	73	14.88	60	30	8	2	0
22	P22	12.3	40.8	4.87	83.8	25.3	30.1	24.3	336	12.78	26	61	9	2	2
23	P23	14.5	44.2	4.19	105.5	34.6	32.8	18.2	375	10.5	40	45	9	5	1
24	P24	15.5	47.6	4.05	117.5	38.3	32.6	16.7	216	10.3	50	38	7	4	1
NORMAL
1	C1	18.6	59.2	5.62	105.3	33.1	31.4	17.6	338	19.96	34	54	8	4	0
2	C2	18.2	57.6	5.66	101.8	32.2	31.6	19.9	256	14.95	40	48	7	4	1
3	C3	15.2	48	4.21	114	36.1	31.7	16.9	474	19.96	47	40	8	4	1
4	C4	15	46.6	4.21	110.7	35.6	32.2	16.3	363	14.96	41	50	8	1	0
5	C5	14.7	45.1	4.32	104.4	34	32.6	16.7	303	9.8	39	47	9	5	0
6	C6	14.2	45.2	4.53	99.8	31.3	31.4	16.9	255	9.2	51	36	10	2	1
7	C7	18.9	56.1	4.97	112.9	38	33.7	17.5	265	13.6	55	34	9	2	0
8	C8	14.6	45.2	3.94	114.7	37.1	32.3	20.8	219	13.67	39	55	6	0	0
9	C9	14.6	44.4	4.1	108.3	35.6	32.9	14.4	398	9.1	48	39	8	4	1
10	C10	15.5	48.1	4.63	103.9	33.5	32.2	17.1	337	15.05	36	49	12	2	1
11	C11	15.8	48.1	4.71	102.1	33.5	32.8	16.5	343	14.92	54	31	12	3	0
12	C12	14	39.4	3.87	101.8	36.2	35.5	16.8	312	10.3	36	48	10	5	1
13	C13	18.3	55.3	4.89	113.1	37.4	33.1	18.3	220	16.25	46	45	5	3	1
14	C14	14.5	42.9	4.31	99.5	33.6	33.8	16.4	352	9.9	40	44	11	4	1
15	C15	16.5	50.1	4.93	101.6	33.5	32.9	18.1	314	20.96	55	29	14	2	0
16	C16	15.2	45.3	4.34	104.4	35	33.6	15.1	305	16.72	54	31	11	3	1
17	C17	15.2	47.6	4.4	108.2	34.5	31.9	17.3	289	8.5	41	46	11	2	0
18	C18	14.3	42.5	4.23	100.5	33.8	33.6	17.2	355	10	50	32	13	5	0
19	C19	15.8	48.4	4.52	107.1	35	32.6	17.9	245	19.05	43	45	9	2	1
20	C20	14.7	44	4.18	105.3	35.2	33.4	18.8	365	11.33	50	33	10	6	1
21	C21	15.8	47.5	4.23	112.3	37.4	33.3	16.3	294	12.53	53	34	11	1	1
22	C22	16.2	50	4.54	110.1	35.7	32.4	19.2	327	18.28	52	34	12	1	1
23	C23	15	46.1	4.52	102	33.2	32.5	14.1	306	13.91	44	40	13	3	0
24	C24	17.6	54.6	4.87	112.1	36.1	32.2	16.4	244	9.3	47	39	10	3	1
25	C25	18.1	55.2	5.22	105.7	34.7	32.8	17.4	423	17.15	54	39	4	2	1
26	C26	15.8	47.2	4.78	98.7	33.1	33.5	15.5	356	9.5	58	28	9	4	1
27	C27	15.2	47.7	4.56	104.6	33.3	31.9	16.6	487	10.6	62	26	11	1	0
28	C28	15.4	48.3	4.78	101	32.2	31.9	15.8	218	16.2	58	29	10	3	0
29	C29	17.4	54	5.02	107.6	34.7	32.2	17	241	14.9	49	39	9	2	1
30	C30	16.8	51.9	4.94	105.1	34	32.4	15.9	235	13.66	36	52	11	0	1
		Hb Electrophoresis TEST
PET		Hb A %	Hb A2 %	Hb F %
1	P1	31.2	0	68.8
2	P2	91.8	0	8.2
3	P3	89.6	0	10.4
4	P4	91.4	0	8.6
5	P5	90.2	0	9.8
6	P6	89.2	0	10.8
7	P7	87.2	0	12.8
8	P8	88.1	0	11.9
9	P9	86.9	0	13.1
10	P10	26.9	0	73.1
11	P11	24.1	0	75.9
12	P12	90.5	0	9.5
13	P13	89	0	11
14	P14	88.3	0	11.7
15	P15	89.2	0.8	10
16	P16	81	0	19
17	P17	85.5	1.2	13.3
18	P18	81.6	0.7	17.7
19	P19	25.2	0	74.8
20	P20	20.3	0	79.7
21	P21	30.9	0	69.1
22	P22	26.1	0	73.9
23	P23	21.4	0	78.6
24	P24	9.6	0	90.4
NORMAL
1	C1	88.8	0	11.2
2	C2	88.8	0	11.2
3	C3	90	0	10
4	C4	37	0	63
5	C5	36.7	0	63.3
6	C6	77.6	0	22.4
7	C7	34.1	0	66
8	C8	31.2	0	68.8
9	C9	30.2	0	69.8
10	C10	30.2	0	69.8
11	C11	90.9	0	9.1
12	C12	91.6	0	8.4
13	C13	90.2	0	9.8
14	C14	91.8	0	8.2
15	C15	90.4	0	9.6
16	C16	91	0	9
17	C17	90.6	0	9.4
18	C18	90.6	0	9.4
19	C19	91.5	0	8.5
20	C20	92.3	0	7.7
21	C21	91.2	0	8.8
22	C22	91.7	0	8.3
23	C23	90.6	0	9.4
24	C24	85.3	0	14.7
25	C25	90.9	0	9.1
26	C26	91	0	9
27	C27	92.1	0	7.9
28	C28	90.5	0	9.5
29	C29	90.3	0	9.7
30	C30	18	0	81.2
