# Supplementary material for: Hematological and biochemical alterations in preeclampsia: Readings from cord blood analysis
Source: PLoS One. 2025 May 30;20(5):e0324460. doi: 10.1371/journal.pone.0324460 (PMC12124850; doi:10.1371/journal.pone.0324460)
Supplement: S2 Dataset — The dataset containing processed/summary data used in the analyses is available at Zenodo: https://doi.org/10.5281/zenodo.15294686. (XLSX) [file pone.0324460.s002.xlsx]

## Sheet: Sheet1
PET	Patient ID	Age	Gestational Age (In Weeks)	Educational Level	Menstrual Period Date	Commitment to Doctor Visits	Weight During Pregnancy	Avarage BMI	Smoker	Is there a multiple pregnancy during the current pregnancy?	Is there a multiple pregnancy during the previous pregnancy?	Baby Gender	Chronic Diseases?	Diabetic?	Hypertension?	Urinary Tract Infection in last year?	Is there a previous pregnancy?	Is there a previous miscarriage?	Are there any previous caesarean sections?	Have you ever suffered from preeclampsia?	Did high blood pressure or preeclampsia continue after delivery?	Is there preeclampsia in the current pregnancy?	Kidney diseases	Proteinuria
1	Case 1	(40-45)	40	school	Regular	Yes	(90-100)	28.05	No	No	No	Female	No	No	Yes	No	Yes, 4 times	No	No	No	No	Yes	No	No
2	Case 2	(25-30)	37	school	Regular	Yes	(60-70)	26.7	No	No	No	Male	No	No	Yes	Yes	Yes, 3 times	No	No	No	No	Yes	No	Yes
3	Case 3	(30-35)	33	school	Regular	Yes	(80-90)	28.35	No	No	No	Female	No	No	Yes	No	Yes, 2 times	No	No	No	No	Yes	No	Yes
4	Case 4	(20-25)	37	school	Regular	Yes	(70-80)	27.4	No	No	No	Female	No	No	Yes	Yes	Yes, once	No	Yes, once	Yes	No	Yes	No	Yes
5	Case 5	(30-35)	36	University	Regular	Yes	(80-90)	30.1	No	No	No	Male	No	No	Yes	No	Yes, 2 times	Yes, once	No	No	No	Yes	No	Yes
6	Case 6	(30-35)	35	school	Regular	Yes	(60-70)	24.25	No	No	No	Male	No	No	Yes	Yes	Yes, 2 times	No	Yes, 2 times	Yes	No	Yes	No	Yes
7	Case 7	(30-35)	32	school	Regular	Yes	(70-80)	23.7	No	No	No	Male	No	Yes	Yes	No	Yes, 3 times	Yes, once	Yes, 3 times	Yes	No	Yes	No	Yes
8	Case 8	(25-30)	35	school	Regular	Yes	(90-100)	35.6	No	No	No	Male	No	No	Yes	Yes	Yes, 3 times	No	Yes, 3 times	No	No	Yes	No	Yes
9	Case 9	(30-35)	39	diploma	Regular	Yes	(60-70)	23.9	No	No	No	Male	No	No	Yes	Yes	No	No	No	No	No	Yes	No	Yes
10	Case 10	(20-25)	39	school	Regular	Yes	(90-100)	32	No	No	No	Female	No	No	Yes	No	Yes, once	No	No	No	No	Yes	No	Yes
11	Case 11	(40-45)	35	school	Regular	Yes	(80-90)	29.75	No	No	No	Female	No	No	Yes	Yes	Yes, 8 times	Yes, once	Yes, once	No	No	Yes	No	Yes
12	Case 12	(35-40)	35	school	Regular	Yes	(100-110)	37.1	No	No	No	Female	No	Yes, gestational diabetes	Yes	Yes	Yes, 4 times	No	Yes, 2 times	No	No	Yes	No	Yes
13	Case 13	(30-35)	36	University	Regular	Yes	(80-90)	29.05	No	No	No	Female	No	No	Yes	No	No	No	No	No	No	Yes	No	Yes
14	Case 14	(25-30)	40	school	Regular	Yes	(70-80)	26.35	No	No	No	Male	No	No	Yes	Yes, During pregnancy only	Yes, 3 times	No	No	No	No	Yes	No	Yes
15	Case 15	(15-20)	40	school	Regular	Yes	(70-80)	22.5	No	No	No	Male	No	No	Yes	Yes	No	No	No	No	No	Yes	No	Yes
16	Case 16	(35-40)	32	school	Regular	Yes	(70-80)	29.5	No	No	No	_	No	No	Yes	Yes, During pregnancy only	Yes, 2 times	No	Yes, 2 times	No	No	Yes	No	Yes
17	Case 17	(40-45)	36	diploma	Regular	Yes	(70-80)	25.65	No	No	No	Male	No	Yes	Yes	Yes	Yes, 4 times	No	No	No	No	Yes	No	Yes
18	Case 18	(40-45)	34	school	Regular	Yes	(80-90)	27	Yes	No	No	Male	No	No	Yes	No	Yes, 19 times	15	No	No	No	Yes	No	Yes
19	Case 19	(35-40)	36	diploma	Regular	Yes	(70-80)	24.6	No	No	No	Male	No	No	Yes	No	Yes, 5 times	Yes, Twice	Yes, once	No	No	Yes	No	Yes
20	Case 20	(20-25)	29	school	Regular	Yes	(80-90)	29.75	No	No	No	Male	No	No	Yes	No	No	No	No	No	No	Yes	No	Yes
21	Case 21	(25-30)	40	school	Regular	Yes	(120-130)	41.7	No	No	No	Male	No	No	Yes	No	No	No	No	No	No	Yes	No	Yes
22	Case 22	(35-40)	36	diploma	Regular	Yes	(70-80)	27.2	No	No	No	Female	No	No	Yes	Yes	Yes, 5 times	Yes, once	Yes, 3 times	Yes	No	Yes	No	Yes
23	Case 23	(20-25)	35	school	Regular	Yes	(70-80)	27.5	No	No	No	Female	No	No	Yes	No	No	No	No	No	No	Yes	No	Yes
24	Case 24	(20-25)	38	school	Regular	Yes	(70-80)	26.35	No	No	No	Male	No	No	Yes	No	Yes, 3 times	No	Yes, once	No	No	Yes	No	Yes
NORMAL
1	Control 1	(30-35)	40	University	Irregular	Yes	(70-80)	26.8	No	No	No	Male	No	No	No	No	Yes, 2 times	No	No	No	_	No	No	No
2	Control 2	(25-30)	38	school	regulr	Yes	(70-80)	25.35	No	No	No	Male	No	Yes, gestational diabetes	No	No	Yes, 3 times	Yes, once	No	No	_	No	No	No
3	Control 3	(25-30)	39	school	Irregular	Yes	(70-80)	25.9	No	No	No	Female	No	No	No	Yes	Yes, 2 times	No	No	No	_	No	No	No
4	Control 4	(20-25)	40	school	regular	Yes	(70-80)	28.4	No	No	No	Male	No	No	No	No	Yes, 3 times	Yes, Twice	No	No	_	No	No	No
5	Control 5	(20-25)	39	University	regular	Yes	(50-60)	23.1	No	No	No	Female	No	No	No	No	No	No	No	No	_	No	No	No
6	Control 6	(30-35)	39	University	Irregular	Yes	(70-80)	32.45	No	No	No	Female	No	No	No	Yes	Yes, 2 times	No	No	No	_	No	No	No
7	Control 7	(30-35)	40	school	Irregular	Yes	(90-100)	35.35	No	No	No	Female	No	No	No	Yes, During pregnancy only	Yes, 3 times	No	No	No	_	No	No	No
8	Control 8	(35-40)	40	University	regular	Yes	(110-120)	43.15	No	No	No	Male	No	No	No	No	Yes, 4 times	No	No	No	_	No	No	No
9	Control 9	(25-30)	39	school	regular	Yes	(70-80)	25.35	No	Twins	No	Male	No	No	No	Yes	Yes, 3 times	No	No	No	_	No	No	No
10	Control 10	(30-35)	38	school	regular	Yes	(90-100)	29.55	No	No	No	Male	No	No	No	Yes	Yes, 3 times	Yes, 3 times	No	No	_	No	No	No
11	Control 11	(20-25)	40	school	regular	Yes	(70-80)	25.95	No	No	No	Male	No	No	No	No	Yes, once	No	No	No	_	No	No	No
12	Control 12	(25-30)	36	diploma	regular	Yes	(80-90)	26.8	No	No	Twins	Male	No	Yes, gestational diabetes	No	Yes	Yes, 3 times	Yes, Twice	No	No	_	No	No	No
13	Control 13	(25-30)	38	school	regular	Yes	(70-80)	26.85	No	No	No	Female	No	No	No	No	Yes, once	No	No	No	_	No	No	No
14	Control 14	(25-30)	37	University	regular	No	(70-80)	26.25	No	No	No	Male	No	No	No	No	Yes, 4 times	No	No	No	_	No	No	No
15	Control 15	(15-20)	37	school	regular	Yes	(60-70)	25.6	No	No	No	Male	No	No	No	No	No	No	No	No	_	No	No	No
16	Control 16	(20-25)	37	University	regular	Yes	(60-70)	23.85	No	No	No	Male	No	No	No	Yes	No	No	No	No	_	No	No	No
17	Control 17	(20-25)	40	school	regular	Yes	(70-80)	30.4	No	No	No	Male	No	No	No	Yes	No	No	No	No	_	No	No	No
18	Control 18	(25-30)	39	school	regular	No	(70-80)	28.15	No	Twins	No	Male	No	No	No	No	Yes, once	No	No	No	_	No	No	No
19	Control 19	(30-35)	40	diploma	regular	Yes	(70-80)	26.6	No	No	No	Female	No	No	No	No	Yes, 2 times	No	No	No	_	No	No	No
20	Control 20	(35-40)	40	school	regular	Yes	(90-100)	30.2	No	No	No	Male	No	No	No	No	Yes, 2 times	No	No	No	_	No	No	No
21	Control 21	(35-40)	41	school	regular	Yes	(70-80)	23.85	No	No	No	Female	No	No	No	Yes, During pregnancy only	Yes, 7 times	yes, 4 times	No	No	_	No	No	No
22	Control 22	(20-25)	41	school	regular	No	(60-70)	26.1	Yes	No	No	Female	No	No	No	No	Yes, once	No	No	No	_	No	No	No
23	Control 23	(20-25)	38	University	regular	Yes	(100-110)	39.65	Yes	No	No	Male	No	Yes, gestational diabetes	No	No	No	No	No	No	_	No	No	No
24	Control 24	(30-35)	40	school	Irregular	No	(40-50)	18.9	Yes	Twins	No	Female	No	No	No	No	Yes, 4 times	No	No	No	_	No	No	No
25	Control 25	(15-20)	40	school	regular	Yes	(70-80)	30.7	No	No	No	Female	No	No	No	No	No	No	No	No	_	No	No	No
26	Control 26	(15-20)	37	school	regular	No	(50-60)	20.2	No	No	No	Female	No	No	No	Yes, During pregnancy only	No	No	No	No	_	No	No	No
27	Control 27	(25-30)	38	University	regular	Yes	(70-80)	27.15	No	No	No	Female	No	No	No	No	Yes, 2 times	Yes, once	No	No	_	No	No	No
28	Control 28	(25-30)	41	school	regular	Yes	(80-90)	27.5	No	No	No	Female	No	No	No	Yes, During pregnancy only	Yes, once	No	No	No	_	No	No	No
29	Control 29	(20-25)	38	school	regular	Yes	(60-70)	25.95	Yes	No	No	Male	No	No	No	Yes, During pregnancy only	No	No	No	No	_	No	No	No
30	Control 30	(15-20)	28	school	regular	Yes	(60-70)	23.1	No	No	No	Male	No	No	No	Yes, During pregnancy only	No	No	No	No	_	No	No	No
